# Supplementary material for: Electroacupuncture improves scopolamine hydrobromide induced dry eye in mice via inhibiting ocular surface inflammation and regulating the HMGB1-related signaling pathways
Source: Front Med (Lausanne). 2025 Oct 23;12:1664376. doi: 10.3389/fmed.2025.1664376 (PMC12589004; doi:10.3389/fmed.2025.1664376)
Supplement: Supplementary file 1 [file Table_1.xlsx]

## Sheet: Sheet1
PRT
		day 0	day 7	day14	day21	day28	day35
Con	1	6	7	6	5	4	5
	1	7	6	5	6	5	4
	1	5	6	4	4	3	4
	1	5	5	5	5	3	3
	1	6	7	6	5	4	5
	1	7	6	5	5	4	3
	1	6	6	4	3	4	5
	1	5	5	6	5	3	6
Mod	2	6	4	3	1	1	0
	2	6	5	3	0	0	0
	2	6	3	2	2	1	2
	2	7	5	2	1	2	2
	2	5	3	2	2	2	1
	2	5	4	2	1	0	1
	2	6	5	3	0	0	0
	2	5	4	1	0	1	1
Sham	3	5	4	3	2	1	1
	3	6	4	3	1	0	0
	3	6	5	4	2	2	0
	3	4	4	1	0	1	1
	3	7	6	3	1	1	2
	3	6	3	2	1	1	1
	3	6	4	3	2	1	2
	3	6	3	2	1	0	1
Flu	4	5	5	3	0	2	4
	4	6	3	2	1	2	4
	4	6	5	4	2	3	5
	4	5	3	3	2	3	4
	4	7	3	2	0	3	3
	4	6	4	3	1	3	5
	4	7	6	3	2	5	5
	4	6	4	2	1	4	4
EA	5	6	5	3	0	2	4
	5	6	5	2	1	3	3
	5	6	4	3	2	3	4
	5	5	4	2	0	2	4
	5	7	5	4	1	4	3
	5	4	3	1	1	4	5
	5	7	4	3	2	4	3
	5	6	4	2	1	3	2
